# Supplementary material for: Assessing the causal relationship between psychiatric disorders and obstructive sleep apnea: a bidirectional Mendelian randomization
Source: Front Psychiatry. 2024 Feb 14;15:1351216. doi: 10.3389/fpsyt.2024.1351216 (PMC10903261; doi:10.3389/fpsyt.2024.1351216)
Supplement: Supplementary file 3 [file Table_1.xlsx]

## Sheet: Index of Supplementary Tables
Index of Supplementary Tables
Supplementary Table S1. SNPs used as instrumental variables for MDD on OSA
Supplementary Table S2. SNPs used as instrumental variables for ANX on OSA
Supplementary Table S3. SNPs used as instrumental variables for BID on OSA
Supplementary Table S4. SNPs used as instrumental variables for SCZ on OSA
Supplementary Table S5. SNPs used as instrumental variables for PTSD on OSA
Supplementary Table S6. SNPs used as instrumental variables for OSA on MDD
Supplementary Table S7. SNPs used as instrumental variables for OSA on ANX
Supplementary Table S8. SNPs used as instrumental variables for OSA on BID
Supplementary Table S9. SNPs used as instrumental variables for OSA on SCZ
Supplementary Table S10. SNPs used as instrumental variables for OSA on PTSD
Supplementary Table S11. Causal effect of OSA on psychiatric disorders
Supplementary Table S12. Reanalysis between MDD and OSA

## Sheet: Supplementary Table S1
Supplementary Table S1. SNPs used as instrumental variables for MDD on OSA
SNP	effect_allele.exposure	other_allele.exposure	beta.exposure	se.exposure	pval.exposure	eaf.exposure	effect_allele.outcome	other_allele.outcome	beta.outcome	se.outcome	pval.outcome	eaf.outcome	F-statistic	steiger_direction	Outlier Test p-value
rs1021363	G	A	-0.03	0.0045	2.28718e-11	0.6434	G	A	-0.00523237	0.00862717	0.544184	0.725553	44.4444	TRUE
rs10235664	C	T	-0.027	0.0049	4.67703e-08	0.2529	C	T	-0.022545	0.00815825	0.00571913	0.335972	30.3623	TRUE
rs10913112	T	C	-0.0262	0.0045	4.52501e-09	0.378	T	C	-0.0188139	0.00795836	0.0180763	0.3739	33.8983	TRUE
rs12919291	C	G	0.0327	0.0055	3.092e-09	0.1884	C	G	0.0125484	0.0106593	0.239103	0.154404	35.3484	TRUE
rs12967143	C	G	-0.0345	0.0047	2.52697e-13	0.7012	C	G	-0.0181275	0.00883124	0.0401051	0.745691	53.8818	TRUE
rs13037326	T	C	0.031	0.0049	2.398e-10	0.2597	T	C	0.0162614	0.00851051	0.0560377	0.283373	40.025	TRUE
rs1367635	C	T	0.0253	0.0043	4.35402e-09	0.5148	C	T	0.0177012	0.00770196	0.0215462	0.492726	34.6182	TRUE
rs150186873	C	A	0.0704	0.012	4.51305e-09	0.0327	C	A	0.0110883	0.0289878	0.702079	0.017892	34.4178	TRUE
rs150346963	T	C	0.0283	0.0044	1.15699e-10	0.4118	T	C	0.0054688	0.0077266	0.479077	0.523876	41.3683	TRUE
rs17641524	T	C	-0.03	0.0053	1.502e-08	0.2101	T	C	0.0155981	0.0108778	0.151591	0.146331	32.0399	TRUE
rs1931388	G	A	-0.0295	0.0044	1.67996e-11	0.4042	G	A	-0.0231514	0.00778719	0.00294897	0.425576	44.9509	TRUE
rs1950829	G	A	-0.0297	0.0043	4.73805e-12	0.5173	G	A	-0.0104054	0.00768008	0.175462	0.489487	47.7063	TRUE
rs198457	T	C	-0.0315	0.0056	1.89998e-08	0.1886	T	C	0.00249996	0.012803	0.845187	0.101777	31.6406	TRUE
rs2111592	A	G	0.0263	0.0046	1.34999e-08	0.3141	A	G	0.00125163	0.00806682	0.876697	0.346691	32.6886	TRUE
rs2214123	G	A	-0.0261	0.0045	8.55598e-09	0.6466	G	A	-0.00594698	0.00795992	0.454993	0.622122	33.64	TRUE
rs2232423	G	A	-0.062	0.007	1.13501e-18	0.1056	G	A	-0.0253412	0.0174632	0.146747	0.0511807	78.449	TRUE
rs2418449	C	T	-0.0281	0.0048	4.24502e-09	0.281	C	T	-0.00862055	0.00827717	0.29765	0.321572	34.2713	TRUE
rs247910	G	A	0.0237	0.0043	4.71205e-08	0.457	G	A	-0.00236087	0.0077109	0.759472	0.464711	30.378	TRUE
rs2568958	A	G	0.0382	0.0044	2.90202e-18	0.6042	A	G	-0.00370442	0.00803489	0.644769	0.645608	75.374	TRUE
rs28541419	G	C	-0.0292	0.0052	1.75598e-08	0.2308	G	C	-0.00410839	0.0103749	0.692108	0.166329	31.5325	TRUE
rs30266	A	G	0.0366	0.0046	1.42791e-15	0.3271	A	G	0.0152772	0.00847774	0.0715402	0.290694	63.3062	TRUE
rs354155	C	G	-0.0449	0.0075	1.75102e-09	0.0923	C	G	-0.00522996	0.0105454	0.61993	0.157819	35.8402	TRUE
rs3807865	A	G	0.031	0.0044	1.09295e-12	0.4105	A	G	0.0250364	0.00795501	0.00164816	0.364763	49.6384	TRUE
rs4141983	C	T	-0.0264	0.0046	9.69192e-09	0.326	C	T	0.0119534	0.00811707	0.140852	0.342542	32.9376	TRUE	0.78
rs4497414	C	T	0.0291	0.0044	2.92685e-11	0.44	C	T	0.00824402	0.00777858	0.289218	0.566389	43.7402	TRUE
rs4799949	T	C	-0.0292	0.0046	1.40301e-10	0.6684	T	C	-0.011919	0.00868748	0.170073	0.733658	40.2949	TRUE
rs4936276	C	G	0.0278	0.0044	3.57001e-10	0.622	C	G	0.0223819	0.00950049	0.0184795	0.790968	39.9194	TRUE
rs508502	T	C	-0.0264	0.0048	3.55599e-08	0.2992	T	C	0.002508	0.00816725	0.758782	0.340906	30.25	TRUE
rs59082935	T	C	0.0363	0.0066	3.071e-08	0.1342	T	C	-0.00319133	0.0107605	0.766787	0.153578	30.25	TRUE
rs61914045	A	G	0.0309	0.0054	7.96398e-09	0.2034	A	G	0.00551137	0.00987804	0.576883	0.186953	32.7438	TRUE
rs62535714	A	G	0.0339	0.0058	4.68598e-09	0.1639	A	G	0.00473315	0.00893788	0.596417	0.243139	34.162	TRUE
rs66511648	C	T	0.0297	0.0048	6.03004e-10	0.284	C	T	0.00699324	0.00935032	0.454512	0.216174	38.2852	TRUE
rs7152906	C	T	0.0258	0.0043	1.87301e-09	0.5196	C	T	0.0206056	0.00769257	0.00739214	0.494922	36	TRUE
rs7241572	A	G	0.0323	0.0054	2.43299e-09	0.2047	A	G	0.00600319	0.00939618	0.52289	0.216396	35.7781	TRUE
rs72948506	A	G	0.0265	0.0047	1.71498e-08	0.2975	A	G	0.0152524	0.0083686	0.0683675	0.303461	31.7904	TRUE
rs7538938	C	T	0.0251	0.0043	7.28903e-09	0.5599	C	T	-0.000360887	0.00771958	0.962713	0.533342	34.073	TRUE
rs754287	A	T	-0.0289	0.0045	1.31099e-10	0.3664	A	T	-0.0135572	0.00794254	0.0878375	0.376517	41.2449	TRUE
rs7551758	G	T	0.0283	0.0043	5.1074e-11	0.5329	G	T	-0.00499656	0.00769795	0.516289	0.533947	43.3148	TRUE
rs76954012	A	T	0.0412	0.0074	2.41002e-08	0.0931	A	T	0.0327978	0.0164698	0.0464376	0.0581439	30.9978	TRUE
rs7725715	A	G	0.029	0.0043	1.60694e-11	0.5343	A	G	0.0239282	0.00790642	0.00247463	0.614583	45.484	TRUE
rs843812	A	G	0.0248	0.0044	1.40501e-08	0.4117	A	G	-0.0129069	0.00769438	0.0934545	0.464177	31.7686	TRUE	0.435
rs9364755	G	A	0.0283	0.0051	3.48602e-08	0.2262	G	A	-0.00394237	0.0085706	0.645525	0.277044	30.7916	TRUE
rs9529218	T	C	-0.034	0.0054	2.231e-10	0.2031	T	C	0.0145347	0.0085456	0.0889734	0.281194	39.6433	TRUE	0.09
rs9536381	T	C	0.0255	0.0046	2.61698e-08	0.3259	T	C	0.0312796	0.0080812	0.000108543	0.340924	30.7302	TRUE	0.15
rs9831648	T	G	-0.0292	0.0052	1.58599e-08	0.7739	T	G	-0.0241651	0.010454	0.0208018	0.837789	31.5325	TRUE
In the MR-PRESSO test, rs4141983, rs843812, rs9529218, and rs9536381 have P-values less than 1, and we exclude them.
SNPs, single-nucleotide polymorphisms. OSA, obstructive sleep apnea. MDD, major depressive disorder. se, standard error. eaf, effect allele frequency.

## Sheet: Supplementary Table S2
Supplementary Table S2. SNPs used as instrumental variables for ANX on OSA
SNP	effect_allele.exposure	other_allele.exposure	beta.exposure	se.exposure	pval.exposure	eaf.exposure	effect_allele.outcome	other_allele.outcome	beta.outcome	se.outcome	pval.outcome	eaf.outcome	F-statistic	steiger_direction
rs1709393	T	C	-0.1509	0.0267	1.651e-08	0.5793	T	C	0.00551839	0.00772748	0.475149	0.493507	31.9415	TRUE
rs2146346	A	G	0.1441	0.0298	1.375e-06	0.5869	A	G	-0.00134411	0.00785646	0.864158	0.605224	23.3827	TRUE
rs2753188	A	G	0.1603	0.0332	1.417e-06	0.7268	A	G	0.012937	0.00828001	0.118184	0.689319	23.3126	TRUE
rs28373923	A	G	0.4193	0.0915	4.558e-06	0.0675	A	G	-0.00538505	0.0151128	0.721597	0.0720673	20.9994	TRUE
rs58990403	A	G	-0.1851	0.0391	2.163e-06	0.792	A	G	-0.00754889	0.00904478	0.403935	0.759684	22.4109	TRUE
rs739315	A	G	-0.1537	0.0329	3.027e-06	0.5688	A	G	-0.00918878	0.00776841	0.236873	0.555764	21.8251	TRUE
SNPs, single-nucleotide polymorphisms. OSA, obstructive sleep apnea. ANX, anxiety disorder. se, standard error. eaf, effect allele frequency.

## Sheet: Supplementary Table S3
Supplementary Table S3. SNPs used as instrumental variables for BIP on OSA
SNP	effect_allele.exposure	other_allele.exposure	beta.exposure	se.exposure	pval.exposure	eaf.exposure	effect_allele.outcome	other_allele.outcome	beta.outcome	se.outcome	pval.outcome	eaf.outcome	F-statistic	steiger_direction	Outlier Test p-value
rs10043984	T	C	0.0593042	0.0108	3.70903e-08	0.2638	T	C	-0.00507584	0.00837056	0.544254	0.301908	30.1525	TRUE
rs10255167	A	G	0.0663962	0.0118	1.59901e-08	0.7822	A	G	-0.00597319	0.010004	0.550453	0.820572	31.6608	TRUE
rs10737496	T	C	-0.0542041	0.0094	7.172e-09	0.5245	T	C	-0.0132626	0.00788191	0.09244	0.610232	33.2513	TRUE
rs10866641	C	T	-0.0625991	0.0094	2.78997e-11	0.4335	C	T	0.00867273	0.00777459	0.264626	0.420518	44.3487	TRUE
rs10994415	C	T	0.118097	0.0174	1.13999e-11	0.07464	C	T	0.039473	0.010982	0.000325245	0.14304	46.0659	TRUE	0.056
rs112481526	G	A	0.0630996	0.0105	1.85601e-09	0.2883	G	A	0.00706604	0.00787336	0.369472	0.389829	36.1139	TRUE
rs113779084	A	G	0.0754997	0.0102	1.42298e-13	0.2924	A	G	-0.00281372	0.00785762	0.720278	0.400439	54.7886	TRUE
rs11764361	G	A	-0.0614995	0.0104	3.47096e-09	0.3027	G	A	0.00314545	0.00798666	0.6937	0.37072	34.9685	TRUE
rs12575685	A	G	0.0652001	0.0101	1.243e-10	0.2904	A	G	-0.00459752	0.00865395	0.595237	0.273544	41.6729	TRUE
rs12668848	A	G	-0.057004	0.0095	1.902e-09	0.4202	A	G	0.0102482	0.00805112	0.203057	0.350017	36.0051	TRUE
rs1487445	T	C	0.0741957	0.0093	1.48388e-15	0.502	T	C	-0.0131687	0.00768358	0.0865506	0.479697	63.649	TRUE
rs17183814	A	G	-0.102899	0.0185	2.678e-08	0.05624	A	G	-0.0379269	0.0177409	0.0325312	0.0489909	30.937	TRUE
rs174592	G	A	0.072001	0.0097	9.9243e-14	0.3937	G	A	0.00736104	0.00778381	0.344309	0.424468	55.0977	TRUE
rs2126180	A	G	0.0566021	0.0094	1.62099e-09	0.4294	A	G	-0.00070219	0.00779865	0.928255	0.410715	36.2585	TRUE
rs2273738	T	C	0.0916987	0.0136	1.62705e-11	0.1564	T	C	-0.00551253	0.0115206	0.6323	0.127612	45.462	TRUE
rs228768	T	G	-0.064401	0.0102	2.82703e-10	0.6994	T	G	-0.0186333	0.00819996	0.0230643	0.674427	39.8644	TRUE
rs2336147	C	T	-0.067696	0.0093	3.61493e-13	0.5235	C	T	-0.00868163	0.00769482	0.259217	0.497383	52.9859	TRUE
rs237460	T	C	0.0553013	0.0094	4.25305e-09	0.4335	T	C	0.00868614	0.00782118	0.266744	0.406369	34.6111	TRUE
rs2693698	G	A	0.053	0.0094	1.96101e-08	0.5348	G	A	0.0112818	0.0077771	0.146877	0.581745	31.7904	TRUE
rs28455634	A	G	-0.0627964	0.0099	2.62597e-10	0.3916	A	G	-0.00220016	0.00778201	0.777388	0.436617	40.2345	TRUE
rs28565152	A	G	0.0671018	0.0112	1.963e-09	0.2157	A	G	-0.0125763	0.00918003	0.170698	0.227719	35.8949	TRUE
rs2953928	A	G	0.116096	0.02	6.24899e-09	0.06646	A	G	0.00362864	0.0138428	0.793221	0.0840211	33.6957	TRUE
rs35306827	A	G	-0.0659001	0.0112	3.555e-09	0.226	A	G	-0.00393344	0.00862998	0.648543	0.271864	34.6207	TRUE
rs35958438	A	G	-0.0642041	0.0117	3.83001e-08	0.18	A	G	-0.0117367	0.00945072	0.214278	0.208893	30.113	TRUE
rs41315395	A	C	0.0719042	0.0127	1.47601e-08	0.1636	A	C	-0.00342231	0.0109864	0.755417	0.142026	32.0554	TRUE
rs4447398	C	A	-0.0821973	0.0138	2.613e-09	0.8926	C	A	0.000595177	0.0116836	0.959372	0.877202	35.4778	TRUE
rs4619651	A	G	-0.0660967	0.0101	4.77639e-11	0.2965	A	G	0.000554509	0.00777888	0.943172	0.437053	42.8269	TRUE
rs5758064	C	T	-0.0524027	0.0093	2.01099e-08	0.4826	C	T	0.00529927	0.00778806	0.496229	0.577947	31.7498	TRUE
rs6104027	G	A	-0.0603046	0.0095	1.93201e-10	0.4325	G	A	-0.00514859	0.00770205	0.503833	0.469196	40.2952	TRUE
rs61554907	T	G	0.0868005	0.0154	1.63599e-08	0.1043	T	G	-0.0111939	0.0145616	0.442055	0.0758967	31.769	TRUE
rs62581014	T	C	0.0652001	0.0117	2.77402e-08	0.3793	T	C	0.0200869	0.00881004	0.0226079	0.262464	31.0545	TRUE
rs6806239	G	T	-0.0660967	0.0119	2.64101e-08	0.1789	G	T	-0.00152358	0.00990167	0.877712	0.185651	30.8507	TRUE
rs6887473	A	G	-0.0603046	0.0105	8.81394e-09	0.2669	A	G	0.00538648	0.00963262	0.576031	0.198165	32.9854	TRUE
rs6946056	C	A	0.0532004	0.0097	3.65502e-08	0.6207	C	A	0.00355091	0.00772057	0.645568	0.550906	30.0806	TRUE
rs6954854	A	G	-0.0582972	0.0094	5.93595e-10	0.5726	A	G	-0.0210229	0.00768601	0.0062339	0.514859	38.4627	TRUE	0.588
rs696366	A	C	-0.0515957	0.0094	4.46396e-08	0.4427	A	C	-0.00519741	0.0076807	0.498605	0.469057	30.1281	TRUE
rs6992333	G	A	0.060196	0.01	1.62099e-09	0.4284	G	A	0.0240144	0.0078232	0.00214319	0.401916	36.2356	TRUE	0.196
rs7108878	G	T	0.081004	0.0147	3.61202e-08	0.1145	G	T	0.00376964	0.0140715	0.788782	0.0807762	30.3653	TRUE
rs7201930	C	T	0.0586042	0.0104	1.893e-08	0.3395	C	T	-0.0137577	0.00841451	0.10205	0.297696	31.7534	TRUE
rs748455	C	T	-0.0674998	0.0103	5.01072e-11	0.2904	C	T	0.0198086	0.00862763	0.0216785	0.273745	42.9468	TRUE	0.406
rs7707252	G	A	0.0571949	0.0104	3.63697e-08	0.2607	G	A	0.000605259	0.00799038	0.939619	0.365677	30.2446	TRUE
rs9834970	C	T	0.0830012	0.0093	6.63437e-19	0.5102	C	T	-0.00157355	0.00783255	0.840778	0.417166	79.6531	TRUE
In the MR-PRESSO test, rs10994415, rs6954854, rs6992333, and rs748455 have P-values less than 1, and we exclude them.
SNPs, single-nucleotide polymorphisms. OSA, obstructive sleep apnea. BIP, bipolar disorder. se, standard error. eaf, effect allele frequency.

## Sheet: Supplementary Table S4
Supplementary Table S4. SNPs used as instrumental variables for SCZ on OSA
SNP	effect_allele.exposure	other_allele.exposure	beta.exposure	se.exposure	pval.exposure	eaf.exposure	effect_allele.outcome	other_allele.outcome	beta.outcome	se.outcome	pval.outcome	eaf.outcome	F-statistic	steiger_direction	Outlier Test p-value
rs1000237	T	A	-0.0732053	0.0089	2.8e-16	0.627	T	A	0.00804286	0.00870481	0.35551	0.733528	67.6558	TRUE
rs10035564	A	G	-0.0668024	0.0092	4.38e-13	0.65	A	G	0.00228914	0.00822134	0.780676	0.677854	52.724	TRUE
rs10086619	A	G	-0.0722052	0.0116	4.968e-10	0.831	A	G	-0.00982845	0.0117513	0.402945	0.87876	38.7454	TRUE
rs10108980	C	T	-0.0628014	0.0106	2.725e-09	0.785	C	T	-0.00343134	0.00840771	0.683188	0.699968	35.1016	TRUE
rs10117	G	A	0.0549994	0.0088	4.659e-10	0.613	G	A	-0.00258328	0.00804643	0.748175	0.649948	39.0617	TRUE
rs10861176	G	A	-0.0555021	0.0098	1.588e-08	0.257	G	A	0.00529698	0.00913322	0.561936	0.230086	32.075	TRUE
rs10876446	G	C	-0.0540022	0.0094	1.026e-08	0.674	G	C	0.0111056	0.0081085	0.170803	0.65998	33.0041	TRUE
rs11027839	A	C	-0.0515038	0.0086	2.398e-09	0.488	A	C	0.0127067	0.00786252	0.10607	0.396527	35.866	TRUE
rs11136325	G	A	0.0537967	0.0091	3.046e-09	0.436	G	A	0.00730971	0.00773176	0.344447	0.486477	34.9484	TRUE
rs11165867	C	T	-0.0743034	0.0116	1.3e-10	0.829	C	T	0.010267	0.0104617	0.326404	0.839113	41.03	TRUE
rs11191580	T	C	0.131703	0.0155	1.772e-17	0.92	T	C	-0.0346902	0.0138174	0.0120523	0.916576	72.199	TRUE	0.912
rs11210892	G	A	0.0635005	0.0091	2.678e-12	0.347	G	A	-0.0131263	0.00817503	0.10835	0.326115	48.6935	TRUE
rs11223774	A	G	0.0524976	0.0094	2.739e-08	0.301	A	G	-0.00337454	0.00827	0.68324	0.31364	31.1905	TRUE
rs113264400	T	C	-0.112296	0.0202	2.865e-08	0.948	T	C	0.0244209	0.011245	0.0298772	0.864155	30.9046	TRUE
rs11534045	G	A	0.0627964	0.0093	1.396e-11	0.686	G	A	-0.00825963	0.00807243	0.306218	0.65124	45.5935	TRUE
rs11587347	C	G	-0.103895	0.0147	1.529e-12	0.895	C	G	0.00340693	0.0158061	0.829342	0.936622	49.9521	TRUE
rs11664298	G	A	-0.0773995	0.0108	8.936e-13	0.794	G	A	-0.0055944	0.00935113	0.549667	0.783329	51.3605	TRUE
rs11693094	C	T	0.054403	0.0087	4.292e-10	0.556	C	T	0.0141153	0.00772086	0.0675196	0.546629	39.1027	TRUE
rs117178087	C	T	0.0964005	0.0177	4.888e-08	0.939	C	T	-0.0108943	0.0162882	0.503593	0.940827	29.6628	TRUE
rs11941714	G	A	0.0515957	0.0093	3.073e-08	0.673	G	A	0.00494744	0.00811185	0.541926	0.64846	30.7795	TRUE
rs1198588	A	T	-0.102598	0.0108	1.731e-21	0.194	A	T	0.0160119	0.0086049	0.0627726	0.274673	90.2459	TRUE
rs12129573	C	A	-0.0777994	0.0089	2.282e-18	0.616	C	A	-0.00496205	0.00801863	0.536039	0.643305	76.4139	TRUE
rs12138231	T	A	-0.0669949	0.0116	7.99e-09	0.171	T	A	0.0107222	0.0108166	0.321554	0.148128	33.3555	TRUE
rs12151767	G	A	0.0611045	0.0086	1.307e-12	0.524	G	A	-0.0081881	0.00785522	0.297237	0.601788	50.4835	TRUE
rs12285419	C	A	-0.0849045	0.011	1.048e-14	0.8	C	A	-0.0173301	0.0107106	0.105655	0.845968	59.5767	TRUE
rs12293670	A	G	0.0704957	0.0092	1.557e-14	0.678	A	G	0.000227857	0.00818273	0.977785	0.670456	58.7151	TRUE
rs12303743	G	C	-0.0874988	0.0145	1.59e-09	0.898	G	C	-0.00664249	0.0134193	0.620603	0.910294	36.414	TRUE
rs12489270	T	C	-0.0579046	0.0089	7.468e-11	0.612	T	C	-0.0085247	0.00802211	0.28794	0.641073	42.3298	TRUE
rs12652777	T	C	0.0487997	0.0086	1.523e-08	0.489	T	C	0.0152893	0.00771776	0.047585	0.468947	32.1986	TRUE
rs12712510	T	C	0.0574006	0.0087	5.144e-11	0.488	T	C	-0.00235356	0.0077142	0.760293	0.485668	43.5306	TRUE
rs12771371	G	A	0.0524027	0.0093	1.94e-08	0.697	G	A	-0.00437663	0.00881559	0.619567	0.743762	31.7498	TRUE
rs12833624	C	T	-0.0501992	0.009	2.773e-08	0.646	C	T	-0.0220624	0.0083743	0.00842539	0.698712	31.1106	TRUE
rs12877581	G	C	-0.0596014	0.0099	1.803e-09	0.716	G	C	-0.00674235	0.00826004	0.414351	0.67657	36.2445	TRUE
rs12883788	C	T	-0.0613011	0.0087	1.862e-12	0.527	C	T	-0.0288539	0.00777242	0.000205348	0.549057	49.6476	TRUE	0.096
rs13016542	T	C	0.0883039	0.0129	8.282e-12	0.876	T	C	-0.00252068	0.0108597	0.816451	0.853365	46.8576	TRUE
rs13107325	C	T	-0.158703	0.0168	2.9e-21	0.919	C	T	-0.0493015	0.0324033	0.128135	0.985878	89.238	TRUE
rs13195636	A	C	0.210504	0.0159	6.546e-40	0.926	A	C	0.0209351	0.0175809	0.233738	0.949447	175.278	TRUE
rs13233308	C	T	0.0487044	0.0086	1.749e-08	0.526	C	T	0.00487116	0.00768281	0.526058	0.514827	32.0731	TRUE
rs132582	C	T	0.0509973	0.0086	3.259e-09	0.471	C	T	-0.0129962	0.00769789	0.0913587	0.492423	35.1639	TRUE
rs1427633	G	C	0.0483043	0.0088	4.097e-08	0.419	G	C	0.00488961	0.00781433	0.531497	0.414285	30.1305	TRUE
rs1430894	C	T	-0.0532953	0.0086	6.154e-10	0.506	C	T	0.0211421	0.00772862	0.00622745	0.435527	38.4044	TRUE	0.576
rs145071536	T	C	-0.0851005	0.012	1.615e-12	0.799	T	C	-0.0308709	0.0102219	0.00252709	0.830926	50.2923	TRUE	0.96
rs1451488	A	G	-0.0708947	0.0087	4.472e-16	0.432	A	G	0.000774793	0.00794323	0.922297	0.379047	66.4032	TRUE
rs149165	T	G	0.0481995	0.0087	3.005e-08	0.569	T	G	0.0119246	0.00778722	0.125696	0.574468	30.6935	TRUE
rs1593304	A	G	-0.0641013	0.0111	7.448e-09	0.193	A	G	0.00608217	0.0116832	0.602651	0.125217	33.3494	TRUE
rs1604060	A	G	-0.0772051	0.014	3.241e-08	0.103	A	G	-0.0143693	0.00952973	0.131595	0.206617	30.4113	TRUE
rs1615350	C	T	0.0736036	0.0098	4.918e-14	0.273	C	T	-0.00728134	0.00942333	0.439705	0.211467	56.4086	TRUE
rs167924	A	G	-0.0501992	0.009	2.339e-08	0.359	A	G	0.00418648	0.00778504	0.590744	0.418212	31.1106	TRUE
rs16851048	T	C	-0.0744973	0.0107	4.149e-12	0.792	T	C	-0.0291976	0.0107726	0.00672094	0.852619	48.4745	TRUE
rs16867571	A	G	0.0657035	0.0104	2.676e-10	0.778	A	G	0.00831887	0.00934414	0.373317	0.781571	39.9126	TRUE
rs17016552	C	G	0.0517002	0.0091	1.2e-08	0.661	C	G	-0.0018491	0.00936502	0.843477	0.78389	32.2776	TRUE
rs17194490	G	T	-0.0781994	0.0116	1.795e-11	0.827	G	T	-0.0100494	0.0110368	0.362538	0.859119	45.4455	TRUE
rs17731	G	A	-0.0523992	0.0089	4.37e-09	0.62	G	A	-0.0035699	0.00872279	0.682348	0.736405	34.6632	TRUE
rs187557	C	T	0.0666956	0.0119	2.029e-08	0.163	C	T	-0.00340123	0.0121904	0.780238	0.112189	31.4123	TRUE
rs1881046	G	T	0.0507026	0.0092	3.392e-08	0.67	G	T	-0.0112405	0.00843393	0.182608	0.70401	30.3728	TRUE
rs1901512	T	C	0.058401	0.0094	5.723e-10	0.318	T	C	0.01272	0.00868176	0.142882	0.270868	38.5997	TRUE
rs1915019	A	G	0.0570984	0.0098	6.574e-09	0.265	A	G	0.00346042	0.00936298	0.711692	0.21482	33.9466	TRUE
rs2053079	A	G	-0.0598986	0.0101	3.007e-09	0.754	A	G	0.0147223	0.00878952	0.0939377	0.739262	35.1715	TRUE
rs2078266	A	G	0.0696007	0.0126	2.941e-08	0.178	A	G	0.00665364	0.0105871	0.529698	0.165833	30.5131	TRUE
rs215412	G	A	-0.0577033	0.0091	2.692e-10	0.661	G	A	0.0043997	0.00810935	0.587442	0.656592	40.2085	TRUE
rs217336	C	A	0.0503033	0.0087	8.051e-09	0.583	C	A	-0.00347082	0.00769045	0.651762	0.512499	33.4314	TRUE
rs2238057	T	G	-0.0835012	0.0087	8.502e-22	0.568	T	G	-0.0111899	0.00802095	0.162992	0.640548	92.1185	TRUE
rs2332700	C	G	0.0750982	0.0099	3.875e-14	0.258	C	G	-0.00612807	0.00865316	0.478829	0.270065	57.5425	TRUE
rs2333321	A	G	0.0712038	0.0105	1.248e-11	0.218	A	G	0.0129264	0.00961433	0.178789	0.199441	45.9862	TRUE
rs2381411	T	C	-0.050399	0.0088	1.25e-08	0.586	T	C	7.93906e-05	0.00777057	0.991848	0.558797	32.8003	TRUE
rs2456020	C	T	0.0815984	0.0102	1.125e-15	0.773	C	T	0.00963297	0.00851818	0.258109	0.714643	63.9975	TRUE
rs2514218	C	T	0.0704957	0.0092	1.348e-14	0.668	C	T	0.0181768	0.0096558	0.0597709	0.797735	58.7151	TRUE
rs2532240	C	T	0.0608034	0.0091	2.578e-11	0.61	C	T	-0.00612824	0.00794856	0.440714	0.625279	44.6451	TRUE
rs2710323	T	C	0.0784044	0.0086	1.229e-19	0.531	T	C	0.00759355	0.00769386	0.323661	0.512722	83.116	TRUE
rs2815731	C	A	0.0600033	0.0091	4.388e-11	0.66	C	A	0.00881447	0.0077303	0.254183	0.557792	43.4777	TRUE
rs2909457	G	A	0.0489997	0.0087	1.482e-08	0.451	G	A	-0.0276556	0.00805482	0.000596005	0.355061	31.7211	TRUE	0.048
rs2999392	C	T	-0.0517987	0.0094	3.05e-08	0.299	C	T	0.000971062	0.00854725	0.909546	0.281066	30.3656	TRUE
rs308697	C	A	0.0501036	0.0087	8.832e-09	0.574	C	A	-0.000121376	0.00797189	0.987852	0.633861	33.1665	TRUE
rs35351411	A	C	-0.0635044	0.0087	2.211e-13	0.439	A	C	0.00587772	0.00770689	0.445668	0.516032	53.2806	TRUE
rs35734242	T	C	-0.050704	0.0089	1.368e-08	0.562	T	C	-0.00123745	0.00776334	0.873357	0.546101	32.4567	TRUE
rs3739118	G	A	0.057004	0.0095	2.364e-09	0.719	G	A	-0.00928075	0.00859422	0.280194	0.719009	36.005	TRUE
rs3770754	C	G	0.052896	0.0091	5.352e-09	0.645	C	G	-0.00155038	0.00779043	0.842254	0.580568	33.788	TRUE
rs3791710	T	C	0.0600033	0.0108	3.02e-08	0.804	T	C	0.0016514	0.00979274	0.866084	0.808187	30.8675	TRUE
rs3795310	C	T	0.0509973	0.0087	5.75e-09	0.543	C	T	-0.00221023	0.00802918	0.783105	0.644805	34.3601	TRUE
rs3802924	A	C	0.0736036	0.0108	9.583e-12	0.805	A	C	-0.00155869	0.00850703	0.854622	0.711364	46.4462	TRUE
rs3814883	C	T	0.0670977	0.0087	1.576e-14	0.548	C	T	-0.0133043	0.00778998	0.0876577	0.588765	59.4809	TRUE
rs3824451	T	C	-0.0655951	0.0118	2.539e-08	0.838	T	C	-0.0274859	0.0113132	0.0151175	0.866845	30.9014	TRUE
rs4129585	A	C	0.0749961	0.0087	5.109e-18	0.456	A	C	-0.000502183	0.00783154	0.948872	0.403391	74.3087	TRUE
rs4575535	A	G	-0.0557982	0.0096	5.77e-09	0.281	A	G	-0.00755729	0.00794717	0.341634	0.377677	33.7829	TRUE
rs4632195	C	T	-0.0471964	0.0086	4.586e-08	0.471	C	T	-0.0244477	0.00770671	0.00151255	0.531076	30.1177	TRUE	0.384
rs4636654	G	A	0.0483043	0.0089	4.892e-08	0.608	G	A	0.0202876	0.00778748	0.00918311	0.578271	29.4572	TRUE
rs4653164	C	T	-0.0511038	0.0092	3.076e-08	0.323	C	T	-0.0182159	0.00786891	0.0206177	0.392051	30.8554	TRUE
rs4702	G	A	0.0843044	0.0089	2.794e-21	0.461	G	A	0.013943	0.00773233	0.0713559	0.471952	89.7264	TRUE
rs4766428	C	T	-0.0750038	0.0089	3.931e-17	0.539	C	T	0.0083776	0.00775323	0.279906	0.559824	71.0209	TRUE
rs4779050	T	G	0.0579953	0.0089	7.274e-11	0.381	T	G	-0.0115458	0.00780086	0.138856	0.412014	42.4625	TRUE
rs4812325	G	A	-0.0719042	0.0089	8.96e-16	0.37	G	A	0.00831858	0.00791213	0.293089	0.382667	65.2723	TRUE
rs4921741	A	G	-0.0559991	0.0098	1.205e-08	0.729	A	G	0.00564798	0.00822047	0.492044	0.674364	32.652	TRUE
rs498591	A	T	-0.0724954	0.0121	2.114e-09	0.847	A	T	-0.00457947	0.0108582	0.673206	0.85284	35.8964	TRUE
rs500102	T	C	0.0517002	0.0088	4.871e-09	0.413	T	C	-0.00299012	0.00770431	0.697935	0.461879	34.5159	TRUE
rs505061	C	A	-0.0534957	0.0086	5.804e-10	0.495	C	A	-0.0038948	0.00771801	0.613813	0.535163	38.6938	TRUE
rs56205728	G	A	-0.0630037	0.0097	1.007e-10	0.7	G	A	0.000278755	0.0090789	0.975506	0.76009	42.188	TRUE
rs56335113	A	G	0.064701	0.0094	6.017e-12	0.316	A	G	0.00107699	0.00844334	0.898501	0.294421	47.3769	TRUE
rs57433322	C	G	0.0830996	0.0139	1.992e-09	0.885	C	G	-0.00844831	0.0106123	0.425981	0.844637	35.7411	TRUE
rs5751191	T	C	-0.0655951	0.0086	3.004e-14	0.484	T	C	-0.0106555	0.00775321	0.169337	0.424164	58.1762	TRUE
rs58120505	T	C	0.089603	0.0088	2.235e-24	0.602	T	C	-0.00973334	0.00805157	0.226711	0.649655	103.676	TRUE
rs60135207	G	T	0.0495994	0.0088	1.526e-08	0.596	G	T	0.00544073	0.00786434	0.489049	0.605653	31.7678	TRUE
rs6125656	G	A	-0.0644959	0.0111	6.293e-09	0.809	G	A	0.00233874	0.011554	0.83959	0.872359	33.7612	TRUE
rs61937595	C	T	0.130098	0.0162	1.147e-15	0.917	C	T	-0.0183524	0.0110917	0.0980054	0.859252	64.4928	TRUE
rs62018952	T	C	-0.0584027	0.0097	1.941e-09	0.264	T	C	-0.00492733	0.0105831	0.641514	0.157409	36.2512	TRUE
rs62183855	A	C	0.0660967	0.0111	2.658e-09	0.814	A	C	-0.00344038	0.0147931	0.816098	0.927012	35.4579	TRUE
rs634940	G	T	-0.0663962	0.0099	1.784e-11	0.737	G	T	-0.0074034	0.00940968	0.431408	0.788191	44.9797	TRUE
rs6482437	A	C	-0.0989036	0.0142	3.326e-12	0.0994	A	C	-0.00173999	0.0112121	0.876673	0.136401	48.5118	TRUE
rs6520064	A	G	-0.0584981	0.0106	3.583e-08	0.787	A	G	-0.00167249	0.0101769	0.869461	0.828806	30.456	TRUE
rs6538539	G	T	0.0567961	0.0086	4.428e-11	0.462	G	T	0.0150876	0.00766817	0.0491179	0.511878	43.6155	TRUE
rs6546857	A	G	-0.0603978	0.0102	2.744e-09	0.757	A	G	0.00482904	0.00925487	0.601821	0.780396	35.0624	TRUE
rs6549963	T	C	0.0483043	0.0088	4.308e-08	0.596	T	C	0.00520223	0.00784489	0.507244	0.595117	30.1305	TRUE
rs6673880	A	G	-0.062301	0.0091	7.195e-12	0.492	A	G	0.00495522	0.00781391	0.52598	0.42363	46.8714	TRUE
rs6715366	G	A	-0.0540972	0.0097	2.492e-08	0.723	G	A	-0.024517	0.00859547	0.0043402	0.72609	31.1033	TRUE	0.768
rs6798742	A	G	-0.0610991	0.0093	4.569e-11	0.68	A	G	0.00768329	0.00830294	0.354773	0.692241	43.1622	TRUE
rs6943762	T	C	0.105098	0.0132	1.569e-15	0.883	T	C	0.0148399	0.0115538	0.198997	0.873427	63.3935	TRUE
rs6974218	A	C	0.0548953	0.0089	6.804e-10	0.634	A	C	-0.00749952	0.00771362	0.330929	0.512382	38.0444	TRUE
rs6984242	G	A	0.0546965	0.0087	3.855e-10	0.413	G	A	-0.00147792	0.00776127	0.848978	0.429605	39.5258	TRUE
rs708228	C	T	-0.0527997	0.0091	6.556e-09	0.661	C	T	-0.00783366	0.00796722	0.325491	0.634694	33.6651	TRUE
rs7112616	T	C	0.0522034	0.0086	1.517e-09	0.515	T	C	-0.0100054	0.00771587	0.194726	0.532742	36.8468	TRUE
rs713692	G	A	-0.0566021	0.0095	2.666e-09	0.299	G	A	-0.0164221	0.00931986	0.0780603	0.217985	35.4991	TRUE
rs7251	C	G	0.0641009	0.0094	8.292e-12	0.682	C	G	0.0215226	0.00867705	0.0131235	0.732064	46.5021	TRUE
rs72802868	G	T	0.0691995	0.0096	4.554e-13	0.724	G	T	0.0131536	0.0084266	0.118534	0.703725	51.9593	TRUE
rs728055	T	A	0.0673969	0.009	8.849e-14	0.658	T	A	0.00018351	0.00804457	0.9818	0.652328	56.0784	TRUE
rs72943392	G	C	-0.0534957	0.0096	2.393e-08	0.707	G	C	-0.00906812	0.00827065	0.272895	0.685048	31.0524	TRUE
rs72986630	C	T	-0.112296	0.0179	3.594e-10	0.926	C	T	0.0167477	0.0160359	0.296304	0.938234	39.3568	TRUE
rs73229090	C	A	0.102602	0.0142	4.337e-13	0.897	C	A	-0.00349459	0.0132287	0.791651	0.90595	52.2075	TRUE
rs73292401	T	A	-0.0676045	0.0109	5.48e-10	0.799	T	A	-0.0181803	0.0106605	0.0881231	0.842774	38.4679	TRUE
rs7515363	C	T	0.0535029	0.0089	1.836e-09	0.389	C	T	0.00913036	0.0077619	0.239473	0.428443	36.1388	TRUE
rs7575796	A	G	0.0963006	0.0172	2.065e-08	0.917	A	G	-0.00758797	0.00930052	0.414577	0.772869	31.3474	TRUE
rs7634476	A	G	-0.0577033	0.0088	5.462e-11	0.397	A	G	-0.00132829	0.00770211	0.863078	0.537146	42.9967	TRUE
rs7647398	C	T	0.0774979	0.0109	1.074e-12	0.811	C	T	0.0082718	0.0111641	0.458738	0.863357	50.5507	TRUE
rs76838079	C	T	-0.0780048	0.0138	1.529e-08	0.849	C	T	0.0122449	0.0106808	0.251614	0.843984	31.951	TRUE
rs778371	A	G	-0.0806029	0.0095	1.495e-17	0.699	A	G	-0.00833999	0.00863082	0.333893	0.72965	71.9869	TRUE
rs7798283	T	G	0.074003	0.0134	3.487e-08	0.875	T	G	-0.0116211	0.0124664	0.351234	0.893919	30.4992	TRUE
rs7830315	T	C	-0.0478046	0.0086	3.082e-08	0.478	T	C	-0.017471	0.00798825	0.0287369	0.372685	30.8989	TRUE
rs79210963	T	C	-0.0856015	0.0137	4.142e-10	0.884	T	C	0.00634828	0.0125275	0.612331	0.89457	39.041	TRUE
rs79445414	T	C	-0.1234	0.0222	2.798e-08	0.956	T	C	-0.00446331	0.015192	0.768916	0.930696	30.8976	TRUE
rs8055219	G	A	-0.0665031	0.0101	5.693e-11	0.758	G	A	0.000238124	0.00907605	0.979069	0.76523	43.3552	TRUE
rs9304548	C	A	0.0567016	0.01	1.594e-08	0.261	C	A	0.0115414	0.00869957	0.184619	0.270659	32.1508	TRUE
rs9318627	A	C	0.0611986	0.0088	4.352e-12	0.613	A	C	0.00598091	0.00806636	0.458413	0.653203	48.3634	TRUE
rs9461916	T	C	-0.0532953	0.0088	1.641e-09	0.388	T	C	0.00814848	0.00780508	0.296487	0.431543	36.6786	TRUE
rs9636107	A	G	-0.0698969	0.0086	5.115e-16	0.506	A	G	0.00671877	0.00771785	0.384	0.540049	66.0569	TRUE
rs9687282	T	G	-0.0525994	0.0091	7.328e-09	0.65	T	G	-4.45111e-05	0.00839186	0.995768	0.700178	33.4102	TRUE
rs9876421	C	T	-0.0625033	0.0092	9.192e-12	0.645	C	T	-0.0022905	0.00829957	0.782564	0.684932	46.1562	TRUE
In the MR-PRESSO test, rs11191580, rs12883788, rs1430894, rs145071536, rs2909457,rs4632195, and rs6715366 have P-values less than 1, and we exclude them.
SNPs, single-nucleotide polymorphisms. OSA, obstructive sleep apnea. BIP, bipolar disorder. se, standard error. eaf, effect allele frequency.

## Sheet: Supplementary Table S5
Supplementary Table S5. SNPs used as instrumental variables for PTSD on OSA
SNP	effect_allele.exposure	other_allele.exposure	beta.exposure	se.exposure	pval.exposure	eaf.exposure	effect_allele.outcome	other_allele.outcome	beta.outcome	se.outcome	pval.outcome	eaf.outcome	F-statistic	steiger_direction
rs1136201	A	G	-0.0804999	0.0171	2.338e-06	0.7539	A	G	-0.00239208	0.00837658	0.775209	0.699235	22.1615	TRUE
rs117405401	A	G	0.255897	0.0553	3.691e-06	0.0221	A	G	0.0306431	0.0186558	0.100475	0.0450202	21.4132	TRUE
rs1268149	A	G	0.380099	0.0829	4.525e-06	0.0183	A	G	-0.110573	0.0645905	0.0869141	0.00392563	21.0225	TRUE
rs12706983	T	G	-0.0895998	0.0192	3.006e-06	0.7206	T	G	0.0073488	0.00871256	0.398964	0.72268	21.7777	TRUE
rs139591016	T	C	-0.2489	0.0532	2.864e-06	0.9759	T	C	0.037208	0.0248546	0.134386	0.97444	21.889	TRUE
rs140928208	A	G	0.4474	0.0929	1.46e-06	0.0158	A	G	0.0591972	0.0250517	0.0181276	0.0239646	23.1932	TRUE
rs1444764	A	G	0.0780993	0.0164	1.896e-06	0.2912	A	G	-0.00942893	0.00823376	0.252145	0.320519	22.6781	TRUE
rs149509653	A	G	0.0904986	0.0189	1.743e-06	0.1997	A	G	0.00772366	0.0100621	0.442727	0.177537	22.9277	TRUE
rs17041470	A	G	-0.2981	0.0644	3.663e-06	0.9827	A	G	-0.0311241	0.0142949	0.0294591	0.920981	21.4266	TRUE
rs17108326	A	G	0.105998	0.0209	3.907e-07	0.8505	A	G	0.00587046	0.0149927	0.695388	0.928323	25.722	TRUE
rs2163050	A	G	0.0999992	0.0211	2.118e-06	0.1458	A	G	-0.0064318	0.0116339	0.580365	0.125892	22.4609	TRUE
rs34517852	A	T	0.1095	0.0185	3.164e-09	0.356	A	T	-0.000663304	0.0079998	0.933919	0.370045	35.0336	TRUE
rs35334143	C	G	-0.0797003	0.0171	3.153e-06	0.7521	C	G	0.000960999	0.00939819	0.918555	0.786834	21.7234	TRUE
rs36127550	T	G	-0.1027	0.0204	4.63e-07	0.1705	T	G	-0.0172551	0.0106514	0.105234	0.15582	25.3441	TRUE
rs57753395	A	G	0.3764	0.0705	9.134e-08	0.0179	A	G	0.0116366	0.0176995	0.510888	0.0503574	28.505	TRUE
rs73154700	A	G	0.125998	0.0272	3.45e-06	0.0861	A	G	-0.01386	0.0157514	0.378901	0.0650142	21.458	TRUE
rs763753	A	G	-0.114	0.0221	2.425e-07	0.134	A	G	0.0154734	0.0102083	0.129579	0.171358	26.6088	TRUE
rs77537694	A	G	0.130203	0.028	3.245e-06	0.9156	A	G	-0.00571628	0.0149475	0.702147	0.9276	21.6236	TRUE
rs7807190	A	G	0.0834032	0.0181	4.036e-06	0.7859	A	G	0.0207098	0.00861612	0.0162342	0.723149	21.2329	TRUE
rs78608260	A	G	-0.3214	0.0694	3.705e-06	0.9818	A	G	0.0129811	0.0251271	0.605423	0.975524	21.4473	TRUE
SNPs, single-nucleotide polymorphisms. OSA, obstructive sleep apnea. PTSD, post traumatic stress disorder. se, standard error. eaf, effect allele frequency.

## Sheet: Supplementary Table S6
Supplementary Table S6. SNPs used as instrumental variables for OSA on MDD
SNP	effect_allele.exposure	other_allele.exposure	beta.exposure	se.exposure	pval.exposure	eaf.exposure	effect_allele.outcome	other_allele.outcome	beta.outcome	se.outcome	pval.outcome	eaf.outcome	F-statistic	steiger_direction
rs10423928	A	T	-0.050987	0.00882387	7.54553e-09	0.258578	A	T	0.004	0.0054	0.4561	0.1998	33.3888	TRUE
rs10507084	T	C	0.0647465	0.00996658	8.22811e-11	0.179407	T	C	0.0036	0.0091	0.690601	0.06	42.2027	TRUE
rs10986730	T	C	-0.0467971	0.00769035	1.16364e-09	0.524197	T	C	0.011	0.0043	0.0113799	0.4336	37.0293	TRUE
rs114106239	T	C	-0.120592	0.0211507	1.18724e-08	0.0371118	T	C	-0.0205	0.0176	0.2438	0.0171	32.5078	TRUE
rs11981973	G	A	0.061286	0.00984022	4.72085e-10	0.181587	G	A	0.0067	0.0057	0.2418	0.1696	38.7894	TRUE
rs1228509	C	A	0.0470936	0.00811164	6.41047e-09	0.656248	C	A	-0.0093	0.0046	0.0447703	0.6512	33.7059	TRUE
rs13114985	G	T	0.0456779	0.00814065	2.01062e-08	0.33828	G	T	0.0033	0.0045	0.4566	0.3766	31.4843	TRUE
rs140896965	T	C	-0.112519	0.0184655	1.10517e-09	0.0490272	T	C	0.0101	0.0266	0.704601	0.0085	37.1304	TRUE
rs2016950	T	C	-0.0586327	0.0106896	4.13438e-08	0.157983	T	C	-0.0158	0.0064	0.0133601	0.1306	30.0855	TRUE
rs4809902	C	G	-0.0556845	0.00921496	1.51429e-09	0.228498	C	G	-0.0048	0.0048	0.3142	0.2826	36.5159	TRUE
rs59333125	C	A	-0.0815898	0.0143562	1.3216e-08	0.0807381	C	A	-0.0044	0.0085	0.6027	0.0721	32.2993	TRUE
rs60700772	C	T	0.0516943	0.00923826	2.19766e-08	0.221225	C	T	0.001	0.0052	0.8415	0.2223	31.3116	TRUE
rs61873510	T	G	0.0464319	0.0084028	3.28065e-08	0.301035	T	G	0.017	0.0047	0.0003225	0.3297	30.5341	TRUE
rs6484367	A	G	0.0468437	0.00769204	1.1299e-09	0.502695	A	G	-0.0102	0.0043	0.01793	0.4896	37.0868	TRUE
rs679880	A	G	0.0495476	0.00889332	2.52802e-08	0.745023	A	G	-0.0067	0.0055	0.2193	0.8074	31.0397	TRUE
rs76229479	C	A	-0.0779901	0.0131014	2.63615e-09	0.0987789	C	A	0.0026	0.0064	0.6814	0.1315	35.4359	TRUE
In the MR-PRESSO test, rs10986730, rs1228509,rs2016950, rs61873510, and rs6484367 have P-values less than 1, and we exclude them.
SNPs, single-nucleotide polymorphisms. OSA, obstructive sleep apnea. MDD, major depressive disorder. se, standard error. eaf, effect allele frequency.

## Sheet: Supplementary Table S7
Supplementary Table S7. SNPs used as instrumental variables for OSA on ANX
SNP	effect_allele.exposure	other_allele.exposure	beta.exposure	se.exposure	pval.exposure	eaf.exposure	effect_allele.outcome	other_allele.outcome	beta.outcome	se.outcome	pval.outcome	eaf.outcome	F-statistic	steiger_direction
rs10507084	T	C	0.0647465	0.00996658	8.22811e-11	0.179407	T	C	-0.0721	0.0625	0.2488	0.0622	42.2027	TRUE
rs10986730	T	C	-0.0467971	0.00769035	1.16364e-09	0.524197	T	C	-0.0066	0.0268	0.8047	0.4496	37.0293	TRUE
rs11075985	A	C	0.0820534	0.00771867	2.14931e-26	0.428739	A	C	0.0219	0.0266	0.41	0.4253	113.008	TRUE
rs11981973	G	A	0.061286	0.00984022	4.72085e-10	0.181587	G	A	-0.0036	0.0352	0.9175	0.1666	38.7894	TRUE
rs1228509	C	A	0.0470936	0.00811164	6.41047e-09	0.656248	C	A	-0.0127	0.0279	0.6498	0.6563	33.7059	TRUE
rs13114985	G	T	0.0456779	0.00814065	2.01062e-08	0.33828	G	T	0.0044	0.0276	0.8726	0.3746	31.4843	TRUE
rs2370982	T	C	0.0515131	0.00892902	7.96581e-09	0.238198	T	C	0.0307	0.0326	0.3464	0.2087	33.2834	TRUE
rs4809902	C	G	-0.0556845	0.00921496	1.51429e-09	0.228498	C	G	0.0316	0.0295	0.2838	0.2701	36.5159	TRUE
rs59333125	C	A	-0.0815898	0.0143562	1.3216e-08	0.0807381	C	A	-0.1221	0.1024	0.2334	0.06	32.2993	TRUE
rs60700772	C	T	0.0516943	0.00923826	2.19766e-08	0.221225	C	T	0.0153	0.0335	0.6476	0.229	31.3116	TRUE
rs61873510	T	G	0.0464319	0.0084028	3.28065e-08	0.301035	T	G	0.0027	0.0357	0.9392	0.3515	30.5341	TRUE
rs6484367	A	G	0.0468437	0.00769204	1.1299e-09	0.502695	A	G	0.0106	0.0272	0.6959	0.4852	37.0868	TRUE
rs679880	A	G	0.0495476	0.00889332	2.52802e-08	0.745023	A	G	0.0152	0.0374	0.685	0.82	31.0397	TRUE
rs76229479	C	A	-0.0779901	0.0131014	2.63615e-09	0.0987789	C	A	-0.0027	0.0449	0.9524	0.123	35.4359	TRUE
SNPs, single-nucleotide polymorphisms. OSA, obstructive sleep apnea. ANX, anxiety disorder. se, standard error. eaf, effect allele frequency.

## Sheet: Supplementary Table S8
Supplementary Table S8. SNPs used as instrumental variables for OSA on BIP
SNP	effect_allele.exposure	other_allele.exposure	beta.exposure	se.exposure	pval.exposure	eaf.exposure	effect_allele.outcome	other_allele.outcome	beta.outcome	se.outcome	pval.outcome	eaf.outcome	F-statistic	steiger_direction
rs10507084	T	C	0.0647465	0.00996658	8.22811e-11	0.179407	T	C	-0.00229736	0.0188	0.9008	*	42.2027	TRUE
rs10986730	T	C	-0.0467971	0.00769035	1.16364e-09	0.524197	T	C	0.0108992	0.0094	0.2437	*	37.0293	TRUE
rs113955098	A	G	-0.099427	0.0158313	3.3773e-10	0.0674969	A	G	0.00369682	0.0353	0.9169	*	39.4435	TRUE
rs114106239	T	C	-0.120592	0.0211507	1.18724e-08	0.0371118	T	C	-0.0277027	0.0378	0.4628	*	32.5078	TRUE
rs11981973	G	A	0.061286	0.00984022	4.72085e-10	0.181587	G	A	0.0075988	0.0123	0.5403	*	38.7894	TRUE
rs1228509	C	A	0.0470936	0.00811164	6.41047e-09	0.656248	C	A	-0.00950469	0.0097	0.3296	*	33.7059	TRUE
rs13114985	G	T	0.0456779	0.00814065	2.01062e-08	0.33828	G	T	-0.000699755	0.0097	0.9431	*	31.4843	TRUE
rs2016950	T	C	-0.0586327	0.0106896	4.13438e-08	0.157983	T	C	-0.00119928	0.0137	0.9306	*	30.0855	TRUE
rs59333125	C	A	-0.0815898	0.0143562	1.3216e-08	0.0807381	C	A	0.0380965	0.0198	0.0543701	*	32.2993	TRUE
rs60700772	C	T	0.0516943	0.00923826	2.19766e-08	0.221225	C	T	0.0116982	0.0114	0.3054	*	31.3116	TRUE
rs61873510	T	G	0.0464319	0.0084028	3.28065e-08	0.301035	T	G	0.0031951	0.0103	0.7561	*	30.5341	TRUE
rs6484367	A	G	0.0468437	0.00769204	1.1299e-09	0.502695	A	G	-0.0100988	0.0094	0.2856	*	37.0868	TRUE
rs679880	A	G	0.0495476	0.00889332	2.52802e-08	0.745023	A	G	0.0041988	0.0118	0.7252	*	31.0397	TRUE
rs76229479	C	A	-0.0779901	0.0131014	2.63615e-09	0.0987789	C	A	-0.0101978	0.0142	0.472799	*	35.4359	TRUE
SNPs, single-nucleotide polymorphisms. OSA, obstructive sleep apnea. BIP, bipolar disorder. se, standard error. eaf, effect allele frequency.

## Sheet: Supplementary Table S9
Supplementary Table S9. SNPs used as instrumental variables for OSA on SZC
SNP	effect_allele.exposure	other_allele.exposure	beta.exposure	se.exposure	pval.exposure	eaf.exposure	effect_allele.outcome	other_allele.outcome	beta.outcome	se.outcome	pval.outcome	eaf.outcome	F-statistic	steiger_direction
rs10423928	A	T	-0.050987	0.00882387	7.54553e-09	0.258578	A	T	0.0130954	0.0108	0.2268	0.213	33.3888	TRUE
rs10507084	T	C	0.0647465	0.00996658	8.22811e-11	0.179407	T	C	0.0232993	0.0171	0.1733	0.072	42.2027	TRUE
rs10986730	T	C	-0.0467971	0.00769035	1.16364e-09	0.524197	T	C	0.00920221	0.0087	0.2877	0.456	37.0293	TRUE
rs11075985	A	C	0.0820534	0.00771867	2.14931e-26	0.428739	A	C	-0.0009995	0.0087	0.909	0.431	113.008	TRUE
rs113955098	A	G	-0.099427	0.0158313	3.3773e-10	0.0674969	A	G	-0.0448969	0.0316	0.1551	0.023	39.4435	TRUE
rs114106239	T	C	-0.120592	0.0211507	1.18724e-08	0.0371118	T	C	0.027104	0.0346	0.4333	0.019	32.5078	TRUE
rs11981973	G	A	0.061286	0.00984022	4.72085e-10	0.181587	G	A	-0.0162965	0.0115	0.1553	0.167	38.7894	TRUE
rs1228509	C	A	0.0470936	0.00811164	6.41047e-09	0.656248	C	A	-0.00380276	0.009	0.675	0.642	33.7059	TRUE
rs13114985	G	T	0.0456779	0.00814065	2.01062e-08	0.33828	G	T	-0.0102968	0.0089	0.2496	0.377	31.4843	TRUE
rs2016950	T	C	-0.0586327	0.0106896	4.13438e-08	0.157983	T	C	-0.0182033	0.0128	0.1554	0.13	30.0855	TRUE
rs2370982	T	C	0.0515131	0.00892902	7.96581e-09	0.238198	T	C	0.0182047	0.0106	0.08612	0.208	33.2834	TRUE
rs4809902	C	G	-0.0556845	0.00921496	1.51429e-09	0.228498	C	G	0.00310481	0.0096	0.7487	0.28	36.5159	TRUE
rs59333125	C	A	-0.0815898	0.0143562	1.3216e-08	0.0807381	C	A	0.0382004	0.018	0.03391	0.073	32.2993	TRUE
rs60700772	C	T	0.0516943	0.00923826	2.19766e-08	0.221225	C	T	0.000700245	0.0105	0.9461	0.231	31.3116	TRUE
rs679880	A	G	0.0495476	0.00889332	2.52802e-08	0.745023	A	G	0.00439966	0.0108	0.6826	0.801	31.0397	TRUE
rs76229479	C	A	-0.0779901	0.0131014	2.63615e-09	0.0987789	C	A	-0.0183015	0.0133	0.1677	0.119	35.4359	TRUE
SNPs, single-nucleotide polymorphisms. OSA, obstructive sleep apnea. BIP, bipolar disorder. se, standard error. eaf, effect allele frequency.

[truncated: 3 more sheets: Supplementary Table S10, Supplementary Table S11, Supplementary Table S12]
